# Supplementary material for: Vision in the Vertical Axis: How Important Are Visual Cues in Foraging and Navigation?
Source: Vision (Basel). 2023 Jun 6;7(2):44. doi: 10.3390/vision7020044 (PMC10304561; doi:10.3390/vision7020044)
Supplement: Supplementary file 1 [file vision-07-00044-s001.zip]

Archive with 1 entries (1 files):
- vision-2058183-supplementary.pdf
